# Supplementary material for: Monocyte Count as a Predictor of Major Adverse Limb Events in Aortoiliac Revascularization
Source: J Clin Med. 2024 Oct 26;13(21):6412. doi: 10.3390/jcm13216412 (PMC11546730; doi:10.3390/jcm13216412)
Supplement: Supplementary file 1 [file jcm-13-06412-s001.zip]

Archive with 1 entries (1 files):
- jcm-3208037-supplementary.pdf
